# Supplementary material for: Information leaflets vs artificial intelligence: comparing perceptions of stroke survivors and professionals in a mixed-methods study
Source: Eur Stroke J. 2026 Apr 23;11(4):aakag037. doi: 10.1093/esj/aakag037 (PMC13131226; doi:10.1093/esj/aakag037)
Supplement: aakag037_Supplementary_Materials [file aakag037_supplementary_materials.zip]

Archive with 10 entries (10 files):
- Supplementary Table 8.docx
- SRQR_Checklist.docx
- STROBE_checklist_cross-sectional.docx
- Supplementary Table 1.docx
- Supplementary Table 2.docx
- Supplementary Table 3.docx
- Supplementary Table 4.docx
- Supplementary Table 5.docx
- Supplementary Table 6.docx
- Supplementary Table 7.docx
